# Supplementary material for: Capturing diversity and cultural drivers of food choice in eastern India
Source: Int J Gastron Food Sci. 2020 Dec;22:100249. doi: 10.1016/j.ijgfs.2020.100249 (PMC7737094; doi:10.1016/j.ijgfs.2020.100249)
Supplement: Multimedia component 1 [file mmc1.xml]

<?xml version="1.0" encoding="UTF-8" standalone="no"?><data:data><datasets><author>mattydemont@hotmail.com</author><type>1</type><dataset><name>List of dishes and ingredients from expert elicitation workshop conducted in eastern India (2017)</name><caption/><description>Food experts (i.e., nutritionists, food scientists, restaurant holders, and home scientists) identified a maximum of 20 most important dishes per occasion--1) breakfast, 2) morning snacks, 3) lunch, 4) afternoon snacks, and 5) dinner, 6) special occasion) in West Bengal and Odisha, India. The target population is households in the low and middle-income groups in urban and rural West Bengal and Odisha. The identified dishes were in terms of frequency of consumption.</description><filetype><name/></filetype><filesize/><source>0</source><sourcename>Original Data</sourcename><access><type>1</type><name>Data available in data repository</name><reponame>Dataverse</reponame><PersistentId>10.7910/DVN/CRQFBO</PersistentId><deeplinkurl>https://doi.org/10.7910/DVN/CRQFBO</deeplinkurl></access></dataset><dataset><name>Database of eastern Indian dishes</name><caption/><description>A database of dishes typically consumed by households belonging to urban and rural low- and middle-income in West Bengal. The data includes dish names, its ingredients, and nutritional content (i.e., Carbohydrates, Protein, and Fat).</description><filetype><name/></filetype><filesize/><source>0</source><sourcename>Original Data</sourcename><access><type>1</type><name>Data available in data repository</name><reponame>Dataverse</reponame><PersistentId>10.7910/DVN/SRM5GA</PersistentId><deeplinkurl>https://doi.org/10.7910/DVN/SRM5GA</deeplinkurl></access></dataset></datasets></data:data>
